# Supplementary material for: Investigating the Potential of Curcumin in the Treatment of Nonsmall Cell Lung Cancer: A Systematic Review With Meta‐Analysis, Network Pharmacology, and Mendelian Randomization
Source: Phytother Res. 2025 Sep 9;39(11):5062–84. doi: 10.1002/ptr.70073 (PMC12605766; doi:10.1002/ptr.70073)
Supplement: Supplementary file 1 — Data S1: Supporting Information. [file PTR-39-5062-s001.zip]

Archive with 3 entries (3 files):
- Supplementary material.docx
- Supplementary Table S1.xlsx
- PRISMA-checklist .docx
