# Supplementary material for: Investigating the Potential of Curcumin in the Treatment of Nonsmall Cell Lung Cancer: A Systematic Review With Meta‐Analysis, Network Pharmacology, and Mendelian Randomization
Source: Phytother Res. 2025 Sep 9;39(11):5062–84. doi: 10.1002/ptr.70073 (PMC12605766; doi:10.1002/ptr.70073)
Supplement: Supplementary file 1 — Data S1: Supporting Information. [file PTR-39-5062-s001.zip › Supplementary Table S1.xlsx]

## Sheet: Sheet1
Swiss Target Prediction				pharmMapper				TargetNet
MAOA				PIM1				HDAC8
APP				GSTP1				PTPN1
EP300				EGFR				PTGS2
PTGES				CA2				AKR1B1
TLR9				PNP				TUBB2B
BACE1				CHEK1				DUSP3
TOP2A				MAPK10				RELA
GLO1				PLK1				CA5A
NFE2L2				CDK2				ICAM1
ALOX5				FAP				XDH
PTGS1				CES1				APP
IKBKG				ESR2				MAOB
EGFR				ESR1				CA12
HSD17B3				CTSD				CA14
STAT3				AMD1				NOS2
HSD11B1				CA1				MAOA
AKT1				PDPK1				PTGS1
GSK3B				PDE4D				ACHE
CA7				MTAP				PTGS1
CA6				ANXA5				MIF
CA12				PAH				ACHE
CA14				AKR1B1				ALOX15
CA9				PPARG				HDAC1
CA5A				TGFBR1				CTDSP1
ABCC1				MAPK8				PLIN5
CHEK1				NMNAT3				AHR
PDK1				CDK5R1				APOBEC3A
WEE1				MIF				HNF4A
TOP1				PDE4B				HDAC4
RAF1				NQO1				MMP9
BRAF				MAPK14				TUBB2B
CA2				ESRRG				BCL2A1
CA1				BMP7				ABCG2
GCGR				RXRA				CA7
MMP14				LTA4H				GPR35
AURKB				KDR				HDAC1
SERPINE1				GSR				HSD17B1
RPS6KB1				CHIT1				TUBA1A
AURKA				CSNK1G2				PLIN1
CDK2				SHBG				ALOX5
TYR				F2				AKR1B1
AGTR1				SORD				PTGS2
NOX4				FNTA				CA13
BMP1				HSP90AA1				HDAC6
MMP13				ADAM17				CA5B
ADAM17				MMP13				CA4
CELA1				CCNA2				CA6
PREP				MAOB				TLR9
GRIK1				F10				HSD17B3
MMP8				AR				CYP1A2
CXCR2				CDK6				ALOX5
ALPL				KIF11				CA9
MELK								RARA
IMPDH1								HDAC3
IMPDH2								NR2F2
CFD								HDAC2
SPHK2								DNMT1
SPHK1								RARG
MAP3K12								SERPINE1
BCL2								BCHE
THRA								LTB4R
THRB								ALPL
CSF1R								CDC25B
ALOX5AP								PTPN22
IKBKB								CYP19A1
CHUK								APOBEC3G
CCNA1								IMPDH2
CCNA2								PDE4B
								ITGAL
								METAP2
								NR1H4
								HTR1E
								HTR6
								RARB
								PTPN2
								CACNA1B
								CASP9
								PLA2G1B
								PIM1
								HTR2C
								RORA
								CYP2C19
								THRA
								PTPN7
								RAC1
								TAAR1
								AKR1B1
								S1PR4
								RAC1
								PTGER2
								S1PR2
								S1PR1
								TNF
								MAOA
								MGLL
								S1PR5
								EGFR
								FOLH1
								CLK1
								PTGS2
								ACHE
								HTR1B
								TAAR1
								DYRK1A
								ESR2
								DRD1
								S1PR3
								PDGFRA
								GRIN2B
								EGFR
								CES2
								AKR1C3
								FYN
								HSD17B2
								DYRK1A
								DRD2
								LACTBL1
								ESR1
								MCL1
								DRD5
								TRPV1
								ATP4A
								HTR1F
								SLC6A2
								CHEK2
								L3MBTL1
								MAOB
								ADRA2C
								AR
								PYGL
								CYSLTR1
								ACHE
								PRKCE
								CA2
								MTNR1B
								RXRB
								ADRA2A
								CA1
								SYK
								ROCK1
								KCNC3
								HTR5A
								DRD1
								GRM4
								THRB
								CNR2
								ADRA2C
								HSP90AA1
								SRC
								TRPV1
								MMP2
								RXRA
								SLC6A3
								CYP2D6
								GALR3
								ABCB1
								DRD2
								GSK3B
								PDE3A
								CDC42
								ROCK2
								GRIN2B
								PTK2
								OPRD1
								PDGFRB
								CNR2
								FDFT1
								NOS3
								PLK1
								SLC6A4
								DRD1
								HTR2C
								CHRNA4
								UTS2R
